# Supplementary material for: Dynamic host immune response in virus-associated cancers
Source: Commun Biol. 2019 Mar 22;2:109. doi: 10.1038/s42003-019-0352-3 (PMC6430765; doi:10.1038/s42003-019-0352-3)
Supplement: Supplementary file 3 — Supplementary Data 1 [file 42003_2019_352_MOESM3_ESM.xlsx]

## Sheet: TCell_HNSC
Gene	Median (HPV-positive)	Median (Virus-negative)	Difference	FDR
PLAC8	9.69907	5.72831	3.97076	4.37074e-21
PLA2G2D	6.25581	3.44718	2.80863	5.561e-09
TRAT1	5.13391	2.99135	2.14256	8.23516e-11
SCML4	5.24897	3.20581	2.04315	8.09617e-10
SKAP1	7.13225	5.10952	2.02273	1.03723e-16
GZMK	7.08908	5.0852	2.00387	1.34763e-08
CD8A	8.99278	7.00877	1.98401	5.11644e-10
KLRK1	6.92408	5.08394	1.84014	7.97905e-10
PTPRCAP	8.96519	7.13945	1.82574	2.82565e-09
UBASH3A	6.14956	4.32667	1.82289	8.78374e-11
LAX1	6.34394	4.54172	1.80222	8.98888e-08
CD6	8.62369	6.82308	1.8006	1.00059e-08
GZMM	5.82591	4.03605	1.78985	1.62345e-09
GVINP1	6.78782	4.9992	1.78862	3.04784e-08
ZNF831	5.84839	4.06806	1.78033	1.97876e-09
KLRB1	5.88713	4.13703	1.7501	1.18122e-10
CXCR3	7.1127	5.3721	1.74061	7.97905e-10
CD27	8.42876	6.68958	1.73918	8.31816e-10
SH2D1A	6.48511	4.75614	1.72897	1.65974e-10
FCRL3	4.77861	3.07125	1.70736	1.97876e-09
SLAMF6	7.35188	5.64694	1.70494	2.9203e-09
RTKN2	8.76569	7.07778	1.68791	9.27096e-23
FASLG	5.34178	3.65407	1.68771	9.27354e-09
BTLA	4.85107	3.16946	1.68161	1.52072e-09
TBC1D10C	7.86777	6.21652	1.65125	1.5461e-09
NKG7	8.13053	6.48682	1.64372	5.40543e-09
ZAP70	7.81044	6.17187	1.63858	1.41077e-08
CRTAM	5.32559	3.69385	1.63173	1.35574e-07
CD2	9.14816	7.52023	1.62793	1.873e-09
CD40LG	4.20636	2.57848	1.62788	1.79646e-10
SIRPG	6.89552	5.27868	1.61684	1.97876e-09
LY9	6.17433	4.57669	1.59764	1.60019e-07
PDCD1	6.76894	5.21151	1.55743	2.13846e-08
THEMIS	5.53086	3.98292	1.54794	1.4544e-09
CD3D	8.09745	6.5538	1.54365	2.39432e-08
SLAMF1	6.19742	4.65793	1.53949	3.6462e-09
KLRG1	4.24778	2.71611	1.53167	5.87834e-11
TBX21	5.33868	3.80851	1.53017	1.873e-09
PYHIN1	5.57761	4.06217	1.51543	3.63927e-09
CD3G	6.16183	4.64801	1.51382	5.28553e-09
JAKMIP1	5.08453	3.57225	1.51228	1.52072e-09
SIT1	6.51485	5.00718	1.50767	4.7008e-09
IL2RG	10.1373	8.63138	1.5059	6.07364e-09
CD52	8.98266	7.47775	1.50491	7.58479e-08
ITK	7.4173	5.91917	1.49813	2.38787e-08
CD3E	9.31576	7.82372	1.49204	1.80304e-08
CD96	7.86041	6.37344	1.48697	8.58803e-08
SPOCK2	10.2984	8.81164	1.48673	3.04784e-08
GPR174	3.66326	2.19077	1.47249	5.64288e-08
SAMD3	4.88427	3.45211	1.43216	4.7008e-09
CXCR6	7.84135	6.41979	1.42156	1.54267e-08
SLA2	7.02359	5.60937	1.41421	2.20278e-07
MAP4K1	7.8204	6.41288	1.40751	1.03954e-10
IRF4	7.77529	6.36781	1.40747	6.97611e-07
LTA	4.88675	3.47968	1.40706	8.48505e-10
GPR171	5.52177	4.11991	1.40186	1.59511e-07
CAMK4	5.40692	4.03874	1.36818	8.70386e-08
EOMES	5.68853	4.33026	1.35827	4.22961e-07
PTPRC	10.3046	8.96728	1.33732	1.52472e-06
TIGIT	7.71645	6.38845	1.32799	1.30627e-08
JAK3	9.39781	8.07859	1.31923	4.43955e-08
CD48	8.24973	6.93968	1.31006	9.28061e-08
CD247	7.68919	6.38394	1.30525	6.74766e-09
TNIK	7.52427	6.24295	1.28132	9.28061e-08
MAL	7.287	6.0153	1.2717	0.00711211
ID2	10.0965	8.82552	1.27101	1.46999e-12
TARP	4.09536	2.83352	1.26184	5.16203e-08
LAT	7.81948	6.56815	1.25133	2.94693e-09
PRKCB	7.85501	6.6121	1.24291	9.13181e-06
GZMA	7.98114	6.74409	1.23705	2.31792e-05
SELL	8.23187	7.00192	1.22994	1.59171e-07
CD5	7.62483	6.42476	1.20007	3.40941e-08
CTSW	7.23974	6.08458	1.15516	1.09231e-05
CORO1A	10.8702	9.72113	1.1491	1.58993e-07
TNFSF8	4.65796	3.51307	1.14488	4.56323e-06
CD28	6.33291	5.19366	1.13925	4.51123e-07
LCK	8.56522	7.43339	1.13183	3.60379e-08
NR4A2	8.31312	7.19857	1.11455	7.67713e-06
C5orf20	5.01707	3.91381	1.10327	1.40394e-05
EVI2B	8.44627	7.36255	1.08372	1.64664e-06
TIFAB	4.53157	3.45161	1.07996	1.90201e-05
TESPA1	5.4465	4.3722	1.0743	1.27764e-07
PTPN7	8.54127	7.47465	1.06662	5.94513e-06
ACAP1	8.1932	7.14337	1.04983	1.83112e-06
CD7	8.61569	7.5865	1.02919	4.21467e-05
ICOS	6.77704	5.7772	0.999836	0.000135257
CD53	9.62211	8.62559	0.996524	8.55039e-06
BIN2	7.68132	6.68717	0.994152	4.51123e-07
TCF7	8.78562	7.79326	0.992359	4.64437e-07
CTLA4	7.0281	6.05069	0.977409	2.80992e-05
CXCL9	10.8616	9.90353	0.958075	0.000546629
GIMAP5	8.44454	7.4968	0.94774	3.86361e-05
GIMAP4	8.86692	7.92584	0.941081	2.82491e-05
PRF1	8.54867	7.63394	0.914727	4.62301e-05
SP140	7.15064	6.23618	0.914461	0.000135257
MAN1C1	6.85514	5.95116	0.903977	1.24422e-07
S1PR4	6.60151	5.7009	0.900606	5.75733e-05
CST7	7.59876	6.72004	0.878711	0.00021148
IL10RA	9.16816	8.29132	0.876839	1.77629e-05
LRIG1	10.0312	9.16476	0.866411	3.91899e-07
FHIT	3.72556	2.86519	0.860378	1.80025e-07
LCP2	8.84918	8.01557	0.833606	6.9064e-05
CCR2	5.20714	4.37948	0.827657	3.72801e-06
TXK	3.68892	2.86713	0.821795	5.53257e-07
SEMA4D	10.2354	9.41364	0.821789	3.01594e-16
DUSP2	8.38749	7.58443	0.803066	8.47365e-09
RASGRP1	8.18282	7.38899	0.793833	0.000613386
CCL5	10.6164	9.82494	0.79147	0.0181
GFI1	6.30769	5.51826	0.789432	0.000194917
SELPLG	9.23692	8.45652	0.780404	8.63128e-05
BUB1B	9.81749	9.04008	0.777414	3.85646e-15
FLT3LG	7.77274	7.01984	0.752898	1.64664e-06
C16orf54	6.66105	5.91676	0.744283	0.0252942
MYBL1	6.96775	6.25424	0.713509	1.873e-09
LAPTM5	11.8567	11.145	0.711757	0.0012239
ITM2A	7.51524	6.80693	0.708303	0.000150075
SATB1	8.5439	7.83592	0.707983	8.32268e-05
PDE4D	8.7753	8.07937	0.695939	8.48505e-10
GPSM3	8.88335	8.19433	0.689015	0.000600558
AMICA1	7.97644	7.29021	0.686228	0.000176482
IL32	11.6976	11.0133	0.68431	0.0122985
FYB	9.3436	8.71925	0.624349	0.0245951
LPIN2	9.36254	8.74377	0.618774	0.000210396
SAMSN1	7.6851	7.07687	0.608229	0.00072472
ACVR2B	7.80627	7.21214	0.594133	4.83566e-08
STAT4	6.63494	6.05242	0.582516	0.0576385
GBP2	11.3097	10.739	0.570705	0.0166057
TACC3	10.9183	10.3485	0.569826	7.97905e-10
SLAMF7	9.07758	8.52089	0.556693	0.00499813
IL18R1	6.65582	6.10303	0.552794	0.0058878
TNFRSF25	7.99918	7.4555	0.543678	0.00040248
DNASE1L3	6.76568	6.23273	0.53295	0.173914
PIK3IP1	10.0661	9.54282	0.523303	0.000758822
GIMAP2	7.03569	6.53646	0.49923	0.0376495
WNT10B	5.30208	4.80875	0.493332	0.0710414
IL6ST	9.36648	8.87434	0.492146	0.408958
HSPA1L	5.41688	4.93428	0.482605	1.31316e-07
PSTPIP1	7.16694	6.68473	0.482207	0.0376495
MLLT3	8.36002	7.89158	0.468431	1.77629e-05
PDE9A	5.78871	5.33583	0.452876	0.0738618
NCALD	7.97165	7.5235	0.448158	0.0530779
RARRES3	9.32868	8.88286	0.445816	0.0602769
ARHGAP25	8.52435	8.08082	0.44353	0.010154
CISH	8.3616	7.95615	0.405456	0.00106945
TMC6	10.6444	10.2473	0.39709	0.00809968
SYNE2	12.2476	11.8705	0.377111	0.00906336
PIK3R1	9.99959	9.64324	0.35635	0.00332715
MAST4	10.3527	10.0016	0.351091	0.352278
CDC14A	6.72488	6.40319	0.32169	0.00135683
RORA	8.96409	8.64986	0.31424	0.0606341
TIAM1	10.0038	9.69034	0.313434	0.00123683
PTGER2	4.61191	4.31309	0.298824	0.469274
NPTXR	6.74533	6.45485	0.290483	0.0631476
COA5	8.51509	8.23319	0.281906	0.000261095
NBPF14	7.80991	7.54711	0.262798	0.028229
LPAR2	8.91511	8.65761	0.257504	0.00528968
SLC39A8	8.73198	8.47508	0.256897	0.00982782
CD38	7.0905	6.83959	0.250914	0.0202593
PRKCI	10.6655	10.4378	0.227686	0.0072082
ATP1A1	14.7094	14.4833	0.2261	0.00834453
RNF213	12.1685	11.9698	0.198752	0.381228
MPP7	9.34598	9.15244	0.193546	0.753587
FAM102A	11.386	11.1944	0.19167	0.0137806
LTBP4	10.959	10.8144	0.144605	0.395815
WWP1	10.3067	10.175	0.131664	0.0870285
TSEN54	9.24077	9.11662	0.124146	0.0290244
APOE	10.9125	10.7903	0.122186	0.102882
NAP1L5	6.1879	6.07112	0.116788	0.513669
S100A8	14.9529	14.8461	0.106749	0.611316
FYN	8.98246	8.8793	0.103159	0.594359
ITPKB	10.0429	9.94307	0.0998384	0.228986
RGS10	9.13817	9.04504	0.0931314	0.786112
TRERF1	9.30606	9.23138	0.0746712	0.854257
MAPKAPK5	9.04195	8.97407	0.0678785	0.0651916
DNAJC17	7.84104	7.7789	0.0621467	0.680105
MORC2-AS1	7.27653	7.21613	0.0603976	0.75935
TSPAN14	11.9923	11.949	0.0433551	0.130258
SLFN5	10.0836	10.0407	0.042815	0.991287
TOB1	10.1532	10.1156	0.0376257	0.358346
LEPROTL1	9.43184	9.39988	0.0319644	0.395815
GBP1	11.2299	11.202	0.0278834	0.675874
DUSP16	9.96773	9.9478	0.019926	0.808302
LINS	8.22202	8.20921	0.012817	0.381228
LPAR6	9.49701	9.48794	0.00907635	0.288434
IL7R	7.28856	7.27955	0.00901348	0.192779
RNF144A	8.86819	8.86095	0.00723534	0.415502
FBLN5	8.33156	8.32868	0.00287735	0.503697
INPP4A	8.99446	9.02037	-0.0259049	0.352278
GABARAPL1	9.79178	9.82303	-0.0312472	0.459768
GATA3	6.5284	6.56562	-0.0372207	0.938363
DNAJB1	12.7003	12.7755	-0.0752558	0.292703
LEF1	7.56057	7.67053	-0.109957	0.920784
TNFAIP3	10.8476	10.9662	-0.118557	0.154758
MEN1	9.87332	9.99265	-0.119336	0.00197236
ARID3A	6.84271	6.96685	-0.124145	0.00896613
AAK1	10.0566	10.183	-0.126393	0.319795
CDR2	8.58094	8.71217	-0.131228	0.181541
RAB43	7.97758	8.11558	-0.138001	0.634586
AKTIP	8.24885	8.38961	-0.140766	0.0242003
GALT	8.3863	8.53922	-0.152914	0.116049
PCYT2	8.91973	9.08557	-0.165845	0.13812
AQP3	13.3169	13.4844	-0.167448	0.998522
IFITM1	11.9435	12.1176	-0.174084	0.32884
ARL4C	10.9555	11.1323	-0.176752	0.0468423
HOXB2	5.37537	5.5663	-0.190923	0.258946
NPDC1	8.18579	8.37738	-0.191585	0.426447
SHFM1	10.8896	11.0872	-0.197549	0.0329727
PRKCQ	6.98682	7.18653	-0.199707	0.386449
SLCO3A1	9.70109	9.91396	-0.212863	0.0101928
PAG1	8.28233	8.49838	-0.216053	0.125535
DOCK9	10.7325	10.9588	-0.226319	0.0145753
CDC25B	11.5525	11.7891	-0.236567	0.206119
GIPC1	12.0183	12.2719	-0.253604	0.00520161
SLC35D2	8.25861	8.52129	-0.262683	0.00488841
ANXA1	14.4582	14.7213	-0.263127	0.0856283
OLAH	0.920679	1.19371	-0.27303	7.33085e-06
LDHB	12.3218	12.6098	-0.288046	0.0990639
LYAR	8.7561	9.11408	-0.357982	0.000365892
C20orf112	7.99402	8.38848	-0.394466	0.234613
OPTN	10.9571	11.3878	-0.430699	0.000209614
BAG3	11.4735	11.9164	-0.442956	3.38248e-05
PIM1	10.6451	11.096	-0.450878	0.00228986
PKM	15.3641	15.8182	-0.454112	2.85973e-07
CEP41	6.98499	7.4567	-0.47171	2.32867e-05
SORL1	10.476	10.9511	-0.475036	0.0242467
RUNX2	7.8298	8.31317	-0.483367	0.00072472
BCL11B	8.9103	9.3995	-0.4892	0.00140506
PLXDC1	7.84614	8.35819	-0.512047	3.75874e-05
SOCS3	10.9789	11.5196	-0.540674	0.000202673
NGFRAP1	10.1933	10.7382	-0.544899	0.000381411
MATN2	8.97815	9.52923	-0.551078	0.00388132
RBMS1	10.1252	10.7182	-0.593002	4.01684e-13
ADA	8.52809	9.15706	-0.628971	9.09781e-05
LDHA	14.0715	14.7269	-0.655406	6.10254e-08
APBA2	6.34128	7.07018	-0.7289	1.3618e-05
IL6R	7.81302	8.61874	-0.80572	3.89319e-06
VIPR1	6.35772	7.16921	-0.811488	2.21069e-05
CCND2	9.62109	10.4439	-0.8228	0.000329066
MAP7D1	11.6557	12.5075	-0.851787	1.2334e-12
LIMA1	11.6753	12.5536	-0.87835	8.23516e-11
FAM134B	6.03853	6.99004	-0.95151	0.0166879
PXN	11.1159	12.1735	-1.05762	1.19709e-16
S100A10	12.5598	13.618	-1.0582	2.04148e-12
SNPH	5.31738	6.38839	-1.07102	5.55312e-08
PRKCA	7.58166	8.66449	-1.08283	6.07764e-08
SYT1	4.47143	5.75482	-1.28339	0.00163165
DPP4	5.82419	7.14056	-1.31637	3.60379e-08
ITGA6	12.7531	14.2216	-1.46852	2.48454e-11
INPP4B	6.39725	8.01808	-1.62083	2.08808e-08
UPP1	9.25417	10.9334	-1.67921	1.60746e-19
PCSK5	5.98142	7.66595	-1.68452	1.69634e-08
D4S234E	7.35521	9.15399	-1.79878	1.78774e-10
ACTN1	11.6429	13.4524	-1.8095	5.32172e-26
NELL2	8.05523	9.92653	-1.8713	4.15898e-08
SPEG	5.63306	7.96089	-2.32783	1.78774e-10

## Sheet: BCell_HNSC
Gene	Median (HPV-positive)	Median (Virus-negative)	Difference	FDR
STAG3	10.4132	3.96568	6.44747	1.43829e-34
MEI1	9.52894	4.94642	4.58252	2.00417e-27
CDKN2A	11.3974	7.47519	3.9222	1.35553e-72
COCH	7.41851	3.92633	3.49218	3.85791e-13
BTNL9	7.49155	4.23677	3.25478	7.71458e-16
SPIB	6.74609	3.64172	3.10437	4.46636e-11
MS4A1	6.68066	3.70538	2.97528	7.32412e-10
CD79A	8.78098	6.10676	2.67422	6.07768e-10
ADAM6	16.2706	13.6168	2.65378	1.94393e-07
CD19	5.49323	2.88057	2.61266	4.42351e-11
IGJ	11.6899	9.09315	2.59672	3.80797e-08
FCRL5	7.14219	4.60278	2.53941	1.03523e-08
FCRL2	3.87456	1.4518	2.42275	4.93782e-10
TNFRSF17	5.4966	3.12097	2.37564	1.52674e-09
CR2	4.15457	1.82823	2.32634	2.23668e-09
TNFRSF13B	4.15982	1.85838	2.30144	1.78835e-09
KIAA0125	5.4869	3.23905	2.24786	3.05856e-09
POU2AF1	9.00857	6.79917	2.2094	5.243e-08
ADAM28	8.00935	5.83733	2.17202	8.58921e-15
BLK	4.86219	2.73479	2.12741	8.953e-07
LRMP	7.53042	5.46648	2.06393	8.59328e-11
VPREB3	4.36542	2.30819	2.05724	1.97325e-08
CXCR5	5.43192	3.41861	2.01331	1.08347e-08
PNOC	4.65061	2.75236	1.89825	6.89875e-06
TLR10	5.52853	3.65121	1.87732	1.2681e-09
MIR600HG	7.38052	5.54112	1.8394	5.75274e-21
CD79B	7.10542	5.31953	1.78589	7.51932e-09
NUGGC	4.58201	2.85933	1.72268	1.27923e-09
APOBEC3B	10.4383	8.75558	1.68267	7.54605e-12
BTLA	4.85107	3.16946	1.68161	1.32459e-09
STAP1	4.26936	2.59118	1.67818	4.22643e-08
TBC1D10C	7.86777	6.21652	1.65125	1.39516e-09
BANK1	6.01743	4.36826	1.64918	7.82373e-09
NKG7	8.13053	6.48682	1.64372	5.86063e-09
CIITA	9.28845	7.72596	1.56249	6.98664e-10
FCER2	2.74128	1.22151	1.51978	8.19411e-08
CD22	5.90172	4.38587	1.51585	1.8267e-05
FCRL1	2.41604	0.96997	1.44607	2.35304e-08
IRF4	7.77529	6.36781	1.40747	9.06345e-07
CNR2	2.46711	1.08522	1.38189	5.69404e-07
BIRC3	9.80643	8.42885	1.37758	4.59852e-07
METTL7A	9.82787	8.45736	1.37052	4.22643e-08
LGALS9	10.9251	9.56547	1.35968	7.28335e-10
BCL11A	9.73847	8.41134	1.32713	9.21901e-16
NAPSB	7.66433	6.35928	1.30505	1.55969e-07
HLA-DMB	10.3124	9.00796	1.30443	8.05109e-08
HVCN1	7.5442	6.24506	1.29914	1.359e-07
FCRLA	5.26942	3.98186	1.28756	9.11039e-05
AFF3	4.87157	3.58424	1.28733	7.52099e-06
HLA-DOA	9.20324	7.93913	1.26411	2.768e-06
CD200	7.67374	6.4988	1.17494	4.73814e-06
GRAMD1C	7.51707	6.36036	1.15671	1.00758e-12
CORO1A	10.8702	9.72113	1.1491	2.06261e-07
RHOH	7.4343	6.31575	1.11855	2.43275e-06
CD72	6.0118	4.89948	1.11232	1.11611e-05
HLA-DQA2	9.02823	7.92609	1.10215	4.71152e-05
HLA-DRA	14.1285	13.0286	1.09992	2.60431e-05
TCL1A	3.57317	2.4735	1.09967	0.000933079
FAM129C	2.7106	1.64062	1.06998	1.81409e-06
SH3BP5	9.65796	8.6129	1.04505	2.96551e-05
CR1	4.84368	3.80324	1.04044	0.0015684
HLA-DMA	10.4657	9.4318	1.03386	8.19483e-06
HLA-DQB2	8.58004	7.56021	1.01983	0.000753147
HLA-DRB5	10.9867	9.96884	1.01789	6.48623e-05
WDR34	11.1588	10.1421	1.01672	1.43683e-18
BMF	9.20053	8.19487	1.00566	3.63533e-09
PAX5	4.42658	3.42339	1.00319	0.000414059
LOC91316	7.64272	6.66332	0.979398	1.65172e-09
HLA-DQB1	11.4497	10.4742	0.975549	0.000231435
HLA-DRB6	9.08949	8.11686	0.972631	0.00205152
HLA-DPB1	11.9741	11.0086	0.965516	2.96551e-05
PMAIP1	9.70017	8.73712	0.963054	2.29657e-11
HLA-DOB	6.9488	5.99547	0.953326	0.00100967
CYSLTR1	4.75942	3.81155	0.947865	0.000143765
HLA-DPA1	12.3726	11.4297	0.94294	2.96551e-05
KLHL14	2.31799	1.37568	0.942313	1.45259e-05
CD74	15.4532	14.5342	0.919094	1.36718e-06
SP140	7.15064	6.23618	0.914461	0.000147617
KIAA0226L	6.43813	5.53341	0.904719	0.000605944
LOC283663	4.2677	3.36923	0.898467	1.02579e-06
F5	6.01973	5.15412	0.865611	0.00074059
CD180	6.36532	5.50504	0.86028	5.81082e-05
IRF8	8.24898	7.39006	0.858918	1.54627e-05
LY86	6.21011	5.36343	0.846678	0.000122056
RGS13	2.6857	1.84703	0.838667	7.71156e-05
RCSD1	8.09332	7.26016	0.833162	6.99077e-06
CD1C	5.46285	4.64082	0.822032	0.00876773
TLR7	5.91139	5.09248	0.818904	1.8267e-05
SYK	11.2736	10.4662	0.807399	6.13416e-23
WEE1	10.5571	9.76118	0.795958	4.73476e-12
RFX5	10.5358	9.74383	0.791993	7.51932e-09
GNG7	5.8097	5.02285	0.786851	0.00275449
ALOX5	8.30129	7.52044	0.780853	2.00823e-05
BTK	7.01585	6.25079	0.765062	0.000113107
DMXL1	9.77161	9.00922	0.762392	1.83474e-09
TPD52	11.4471	10.6859	0.761248	1.69724e-15
PPAPDC1B	8.93936	8.19644	0.742918	2.02513e-06
KLF1	1.9161	1.17607	0.740035	2.59589e-13
CYBB	9.56537	8.84507	0.720296	0.000665003
NCF4	7.78784	7.0833	0.704537	0.000104601
E2F5	6.23717	5.5412	0.695977	3.88119e-07
BLNK	8.63701	7.94112	0.695895	2.53523e-06
FGD2	7.46692	6.78456	0.682359	2.53523e-06
HLA-DRB1	12.686	12.005	0.681056	0.00638526
HLA-DQA1	10.7656	10.0868	0.678841	0.00701269
NCF1	7.2154	6.54204	0.673358	0.000192188
HHEX	6.70605	6.04484	0.661205	6.86866e-07
MYBL2	11.4405	10.7897	0.650804	9.75555e-10
ADAM19	9.99182	9.34334	0.648484	0.0441916
BACH2	7.07979	6.44123	0.638557	0.00682987
EPB41L2	9.97774	9.34551	0.632229	2.46168e-06
STRBP	9.60691	8.99026	0.616646	2.41978e-08
PIK3AP1	8.39107	7.78061	0.61046	0.00372484
GSAP	8.24102	7.63308	0.607939	3.66247e-06
XYLT1	8.80545	8.21505	0.590406	0.441149
ARHGEF3	9.98054	9.39301	0.587536	1.78835e-09
WIPF1	10.2373	9.67008	0.567243	0.0178075
PCCA	7.9561	7.40049	0.55561	4.37235e-06
EPHX1	10.8527	10.314	0.538649	0.0160087
TEAD2	9.92354	9.38654	0.537004	0.0123228
LYN	10.4394	9.90648	0.532919	9.0882e-05
SEL1L3	10.386	9.85919	0.526845	3.74069e-05
SLC7A7	8.16899	7.65266	0.516334	0.00628103
CCDC25	10.0454	9.53078	0.514623	4.36454e-12
MAP3K8	8.11873	7.6134	0.505328	3.56417e-05
FCGR2B	7.13391	6.63121	0.502697	0.0178734
TBC1D1	10.1839	9.70314	0.480806	2.79753e-11
CCNG2	9.79587	9.32703	0.468836	5.24562e-05
DENND4B	9.98992	9.52156	0.468357	3.62263e-10
CD1D	4.73759	4.26976	0.467835	0.0569775
MGME1	9.77381	9.30629	0.467524	1.7035e-10
TNFRSF18	8.35698	7.89233	0.464645	0.0719865
CCDC50	10.6102	10.1513	0.458908	2.68096e-10
SNX2	10.4233	9.97094	0.452411	2.09256e-12
FIG4	8.46373	8.01291	0.450824	3.72173e-08
SLC15A2	7.65359	7.21326	0.440329	0.0782737
ZNF532	10.7864	10.3469	0.439492	2.96551e-05
ITPR1	8.56031	8.1298	0.430513	0.000119396
IGLL3P	0.430285	0	0.430285	0.000875828
PARP14	11.9481	11.5193	0.428771	0.00280194
2017-03-01	5.90558	5.48251	0.423075	0.0418708
DTNB	8.63355	8.2209	0.41265	4.59852e-07
NFKBIE	9.1239	8.71257	0.411323	0.0142339
SUN2	12.1078	11.6984	0.409454	2.11212e-07
CTSH	10.9983	10.5984	0.399911	0.00280069
SPI1	8.86599	8.46778	0.398209	0.0138977
CD83	8.85423	8.45776	0.396473	0.00074225
HSPA6	8.41289	8.02118	0.391712	0.0776435
SHMT2	11.8122	11.4307	0.381584	0.000147617
POU2F2	6.69296	6.31942	0.373547	0.0178734
CDCA7L	9.8655	9.49343	0.372071	0.000119396
USP6NL	9.49057	9.12382	0.366754	0.000477265
CCR9	0.77892	0.412836	0.366085	0.000591887
SMC6	10.1835	9.81844	0.365025	5.32618e-06
TRIM26	11.1336	10.7803	0.353279	3.93393e-06
COPS3	10.8195	10.4715	0.348001	2.84763e-07
DRAM2	9.50129	9.16902	0.332263	4.99889e-06
FOXP1	10.0123	9.68165	0.330617	0.0151933
TSPAN33	8.19869	7.86894	0.329752	0.013163
RNASE6	7.41318	7.09574	0.317439	0.0178014
UBE2J1	10.6755	10.3597	0.315719	0.000254328
SYNGR2	12.6027	12.2923	0.310345	0.0257194
HUWE1	12.9141	12.6149	0.299178	0.005476
HECW2	7.17743	6.88118	0.296251	0.526069
HRK	1.87864	1.58496	0.29368	0.348294
KDM4B	10.0814	9.80848	0.272959	0.000128201
SLC2A5	7.24987	6.98226	0.267611	0.299537
PHF16	8.1043	7.84306	0.26124	0.00286409
CD38	7.0905	6.83959	0.250914	0.020604
CHERP	10.7024	10.4516	0.250794	5.11135e-07
FBXO41	8.20518	7.95951	0.24567	0.0167866
PRKCE	7.4194	7.1743	0.245102	0.129077
SRGAP2	9.92501	9.68368	0.241327	1.32362e-07
CYTH1	10.7765	10.5396	0.236921	0.000605944
ATG4A	8.41717	8.19134	0.225831	0.000875828
SMAD3	11.4141	11.1919	0.222198	0.0811343
GCNT1	7.95414	7.73869	0.215446	0.218434
ZCCHC7	8.80994	8.60065	0.209285	0.0144152
PIK3C2B	9.43194	9.22401	0.207938	0.0327918
CD86	7.94592	7.75958	0.186338	0.728886
PLEKHO1	9.58419	9.41395	0.170237	0.0534965
NUP88	9.95476	9.8001	0.154663	0.00962785
GUCD1	11.0887	10.9345	0.154199	0.000119396
FZD5	8.57731	8.4321	0.145212	0.0911966
RNF141	10.6671	10.5421	0.125025	0.122414
QRSL1	8.79287	8.67218	0.120685	0.0751459
EGR1	12.248	12.1297	0.118301	0.275678
ABCB4	3.76576	3.64777	0.117985	0.20172
ARHGAP10	8.80356	8.68985	0.113706	0.0758703
DENND5B	6.72578	6.61216	0.113628	0.376433
MEF2C	7.94447	7.83397	0.1105	0.620441
TMED8	8.32027	8.21175	0.108514	0.0782737
RHOBTB2	8.6326	8.53896	0.0936392	0.187065
RALGPS2	8.84209	8.75494	0.0871509	0.431262
TRIM56	8.63979	8.55646	0.0833354	0.715695
WDR11	9.9596	9.87645	0.0831564	0.0178734
PLEKHF2	9.73635	9.65664	0.0797028	0.533144
MRPL49	10.701	10.6311	0.0698842	0.215828
SKAP2	9.40384	9.33515	0.0686977	0.476871
BACE2	10.2095	10.1422	0.0673079	0.985398
CYB561D2	7.98871	7.92578	0.0629252	0.583349
SWAP70	10.7356	10.6755	0.0600725	0.841471
SEMA4B	12.7298	12.6867	0.0431847	0.462913
RALGAPB	10.6315	10.5894	0.0421301	0.882785
TFEB	9.03352	8.99427	0.0392458	0.721361
TCF4	10.1185	10.0808	0.0376669	0.665137
TCTN1	7.90427	7.87603	0.0282404	0.0423338
UVRAG	8.80015	8.7725	0.027644	0.916046
IL4R	11.6923	11.6661	0.0262297	0.260002
ATP5B	13.8389	13.814	0.024885	0.132629
HIST1H2BK	10.4287	10.4062	0.0224757	0.743765
BRD4	11.2022	11.1859	0.0163541	0.571921
ZNF207	11.7782	11.7635	0.0147369	0.185675
STAT6	12.058	12.0485	0.00947907	0.42515
TNS3	10.5266	10.521	0.00554917	0.414475
IGLL1	0	0	0	0.00370505
HERPUD1	10.6231	10.6256	-0.00256399	0.148027
UROS	8.83574	8.84245	-0.00671382	0.620441
DDR1	13.1449	13.1604	-0.015477	0.985398
TSPAN3	11.2919	11.3126	-0.0207177	0.882785
ZNF154	3.42354	3.44897	-0.025428	0.177092
WDR83OS	10.677	10.7027	-0.0257758	0.767677
FUBP1	10.6368	10.6628	-0.0259669	0.649015
STX7	9.73676	9.77041	-0.0336493	0.12259
PRCP	10.6927	10.7382	-0.0454088	0.39893
EBF1	6.4055	6.45719	-0.0516873	0.438948
SYPL1	11.9445	12.0008	-0.0562892	0.271472
PEA15	11.8612	11.9307	-0.0694862	0.00877133
DAPP1	9.05725	9.13574	-0.0784882	0.735013
CYB561A3	10.2748	10.3594	-0.0846015	0.833233
BCL7A	8.9402	9.03174	-0.0915397	0.123485
IFNGR2	11.217	11.3206	-0.103624	0.251422
GSTZ1	8.63577	8.74656	-0.110782	0.12201
CD24	13.1929	13.3084	-0.115523	0.533144
PLCG2	8.49859	8.62399	-0.125394	0.153299
DNAJC10	10.558	10.69	-0.131982	0.0815218
MOB3B	9.19257	9.33108	-0.138518	0.931906
TTC7A	10.3743	10.5186	-0.144338	0.04784
VPS53	10.0103	10.1738	-0.163549	0.0146005
COL14A1	8.35733	8.52294	-0.165613	0.188456
SSU72	11.1453	11.3212	-0.175869	0.00247361
SAV1	9.33067	9.50762	-0.176947	0.0127396
PPP3CA	10.1384	10.3227	-0.184329	0.0274427
SETBP1	8.20435	8.3947	-0.190347	0.140114
ATP6V0A1	10.1922	10.383	-0.190786	0.00205152
SCN3A	3.12357	3.31512	-0.191547	0.103586
RAB30	6.09806	6.29238	-0.194326	0.0031918
SLC25A27	4.33208	4.53215	-0.200074	0.441149
FBXO10	7.24473	7.44647	-0.201742	0.253636
ADRBK2	8.69243	8.89554	-0.203112	0.126359
CTSZ	11.6364	11.8399	-0.203486	0.558914
UBR5	11.3558	11.5613	-0.205479	0.00111287
BSG	13.477	13.7018	-0.224792	0.000605944
SNX29	9.35317	9.58361	-0.230438	0.00426961
LHFPL2	9.50427	9.74848	-0.24421	0.0492063
VPS28	10.6917	10.9394	-0.247666	0.00668974
EVI5L	8.89794	9.15721	-0.259263	0.0101504
MARCKS	11.931	12.2171	-0.286151	0.00136179
ADK	9.17621	9.47252	-0.296307	6.89757e-05
INPPL1	10.1564	10.4659	-0.309495	0.00135503
GM2A	12.3135	12.6269	-0.313467	0.00247112
ANXA4	10.7361	11.0733	-0.337248	2.95751e-05
PALM2-AKAP2	8.77405	9.11594	-0.341884	0.00247112
OSBPL10	8.51814	8.86208	-0.343934	0.00143066
MYO1E	10.7967	11.1418	-0.345017	0.000913363
ST14	12.3845	12.7363	-0.351786	0.0253369
RIPK2	8.54488	8.9082	-0.363322	1.36718e-06
SSPN	7.75548	8.13691	-0.381425	0.0466824
CLIC4	11.7098	12.0983	-0.388499	6.03131e-05
TSPAN9	10.4504	10.8504	-0.400013	0.000618755
DTX1	5.90002	6.31064	-0.410621	0.032269
FLII	11.7148	12.1471	-0.43224	2.01035e-11
MICAL3	10.1497	10.5834	-0.433661	1.49622e-07
RAP1GAP2	8.56262	9.00817	-0.445545	0.0751459
SNX10	7.93799	8.39074	-0.452747	0.00335469
AIM2	8.10471	8.56708	-0.462367	0.584513
TSPAN31	9.08329	9.55492	-0.471636	1.54436e-17
GLDC	4.42312	4.90907	-0.485946	0.0961108
POLD4	10.1105	10.5985	-0.487954	4.85716e-08
ACTA2	10.1757	10.6637	-0.488005	0.00563762
AMFR	10.7433	11.2381	-0.494849	6.92147e-12
ABCA1	9.82314	10.3242	-0.501057	0.00701269
PSEN2	7.67406	8.22143	-0.547379	1.8267e-05
KYNU	8.36132	8.91001	-0.548688	0.767677
CORO1C	11.7386	12.2875	-0.5489	6.07768e-10
CHD7	8.83537	9.38763	-0.552267	0.000438011
HSPA5	13.6538	14.2122	-0.558364	9.38465e-11
JUP	14.9825	15.5427	-0.560168	4.59852e-07
TRIO	10.2356	10.81	-0.574326	6.3615e-05
ODC1	11.5833	12.1653	-0.581978	0.000473306
C11orf24	9.51145	10.0999	-0.588462	4.56825e-21
ITGB1	12.8101	13.4639	-0.65384	1.69765e-12
SCRN1	10.5859	11.2598	-0.673922	5.29193e-08
SIDT2	8.84212	9.52078	-0.678664	6.86887e-09
CEBPB	10.2029	10.9482	-0.74531	1.15858e-08
GNA12	10.3452	11.1062	-0.761016	6.75429e-13
SLC2A1	13.7535	14.5805	-0.826946	8.82858e-07
IFIT3	9.89317	10.7654	-0.872259	0.00205152
CORO2B	3.6986	4.59997	-0.901374	4.20483e-05
MTSS1	10.5735	11.4963	-0.922775	5.39646e-08
RRAS2	8.53919	9.46282	-0.923627	1.69724e-15
TUBB6	11.4763	12.6617	-1.18539	3.09301e-15
IFI27	12.5761	13.7747	-1.1986	4.84853e-06
MMP11	9.67318	10.9567	-1.28348	0.000243173
PRICKLE1	6.84397	8.16676	-1.32279	2.36555e-09
GYLTL1B	8.70142	10.0404	-1.33894	5.3644e-12
SAMD9	10.5405	11.9184	-1.3778	1.487e-08
PMEPA1	9.79665	11.5683	-1.77167	1.33586e-15
SLC22A3	5.73365	7.80436	-2.07071	1.55969e-07

## Sheet: TCell_STAD
Gene	Median (EBV-positive)	Median (Virus-negative)	Difference	FDR
CXCL9	13.0597	9.59348	3.46624	8.94982e-10
PLA2G2D	8.56586	5.59687	2.96899	0.00170476
FASLG	6.6275	4.18582	2.44169	6.8895e-07
CCL5	11.7801	9.51731	2.26282	1.15385e-05
CD8A	9.93336	7.83149	2.10187	1.36103e-05
KLRK1	7.72132	5.73702	1.9843	4.75215e-05
TIFAB	5.24177	3.2824	1.95937	0.000191225
CXCR6	8.80744	6.88061	1.92683	3.97369e-06
CRTAM	5.95039	4.11505	1.83534	0.000285683
THEMIS	7.54247	5.74312	1.79936	0.000231565
ZAP70	8.39395	6.60058	1.79336	0.000197948
UBASH3A	6.94003	5.17919	1.76084	0.00039222
SIRPG	7.64264	5.90901	1.73363	2.48821e-05
PRKCQ	7.65015	5.9491	1.70105	9.34852e-08
NKG7	9.17324	7.48267	1.69057	9.67392e-06
JAKMIP1	5.42246	3.73308	1.68938	0.000150444
SLAMF7	10.2111	8.53494	1.67619	3.31218e-05
CD38	8.19369	6.5407	1.65299	0.000272213
C5orf20	5.35431	3.72811	1.6262	0.000282922
GZMM	5.84975	4.22426	1.6255	9.88202e-05
TBX21	5.83351	4.20962	1.62389	1.36103e-05
SLA2	7.71346	6.10591	1.60756	1.71953e-05
GZMA	8.44739	6.85101	1.59638	1.15385e-05
SCML4	7.19002	5.60447	1.58555	1.15385e-05
CXCR3	8.33716	6.78173	1.55544	0.00107462
PRF1	8.76214	7.21423	1.54791	1.15385e-05
GBP1	11.5479	10.0207	1.52715	3.39323e-06
CD6	9.0206	7.49478	1.52582	0.000944622
PYHIN1	6.77124	5.27847	1.49277	7.13351e-05
EOMES	7.16739	5.6893	1.47809	0.00155586
GPR171	7.15735	5.68138	1.47598	0.000105773
LCK	9.56405	8.1004	1.46365	0.000380628
CST7	8.69927	7.25433	1.44494	0.000862109
LY9	7.24973	5.82039	1.42934	0.0441891
CD96	8.96101	7.538	1.42301	0.000399766
PTPRCAP	9.51741	8.09883	1.41857	0.0025074
ACAP1	8.24655	6.8284	1.41815	9.73756e-05
TRAT1	6.39035	4.98016	1.41019	0.00181898
RARRES3	11.247	9.84787	1.39912	0.00207307
TBC1D10C	7.81734	6.45529	1.36204	0.000471327
SIT1	7.40977	6.04821	1.36156	0.00271279
ZNF831	6.70744	5.3481	1.35934	0.00728886
MAP4K1	8.33345	7.00099	1.33246	0.00128854
CD7	9.16571	7.84812	1.31759	0.00271279
GPR174	4.88336	3.58686	1.2965	0.000217208
TARP	3.97597	2.68948	1.28649	0.0500622
CD3D	8.2331	6.95457	1.27853	2.48821e-05
PDCD1	6.85305	5.57811	1.27493	0.00970588
GZMK	7.30004	6.04071	1.25933	0.00260325
CD3E	9.78295	8.52428	1.25867	6.66861e-05
CD27	8.44774	7.20563	1.2421	0.0252407
CTSW	7.70432	6.46457	1.23975	0.00795836
CD2	9.60159	8.37096	1.23063	0.000101943
CD3G	7.36062	6.13034	1.23028	0.000485334
SH2D1A	6.92706	5.71749	1.20958	0.000134995
ITK	8.04864	6.84615	1.20249	0.000589196
S1PR4	7.03012	5.82854	1.20158	0.0249856
ICOS	6.46	5.26305	1.19695	0.000675141
LAT	7.99153	6.82248	1.16905	0.00786093
SLAMF6	8.21547	7.04747	1.168	0.00597259
CORO1A	10.85	9.70397	1.14604	0.00765376
APOE	13.2642	12.1191	1.14504	0.0472579
FYB	10.7865	9.68712	1.09935	0.000407057
GIMAP5	9.05101	7.9546	1.09642	0.00194649
CD247	7.22438	6.18734	1.03704	0.000464084
TIGIT	7.00805	5.9834	1.02465	0.000568856
FCRL3	5.6227	4.6145	1.00819	0.24158
BTLA	4.92945	3.9241	1.00536	0.00765376
CD52	9.74963	8.75013	0.999497	0.00795836
SAMSN1	8.7989	7.80168	0.99722	0.00241829
CD48	9.24364	8.25087	0.992774	0.00692909
GATA3	7.49249	6.51088	0.98161	0.103159
IL10RA	9.99973	9.02209	0.977643	0.0170618
STAT4	6.90328	5.93327	0.970017	0.00630726
CDC25B	11.8038	10.869	0.934859	0.00617553
GFI1	6.90765	5.97984	0.927814	0.00149588
IL18R1	7.38755	6.47492	0.912633	0.00296894
CTLA4	6.49103	5.58963	0.901391	0.000508499
TESPA1	5.95941	5.06045	0.898957	0.0902264
SP140	7.51942	6.6332	0.886225	0.0795467
GIMAP4	10.0123	9.12679	0.885555	0.00363584
JAK3	9.60728	8.72357	0.88371	0.00339945
PTPN7	8.64883	7.78153	0.867299	0.00356296
IRF4	7.74901	6.88331	0.865697	0.0175353
DNASE1L3	5.54382	4.69586	0.84796	0.00861366
LAPTM5	12.8957	12.0534	0.842279	0.0318074
LCP2	9.87246	9.03565	0.836814	0.000190768
KLRB1	6.59362	5.77514	0.818478	0.00765376
CD53	10.4489	9.63302	0.81583	0.0101103
PSTPIP1	6.98569	6.18563	0.800064	0.019004
SELPLG	9.76512	8.97318	0.791934	0.0188648
C16orf54	6.82818	6.03988	0.788298	0.0418434
MLLT3	9.21933	8.4361	0.783228	1.04867e-09
AMICA1	8.13175	7.35151	0.780241	0.00157222
ADA	8.48599	7.72146	0.764533	0.00356296
RASGRP1	8.17555	7.41381	0.761733	0.0112457
CD40LG	5.67185	4.91033	0.761518	0.0382397
BCL11B	9.22199	8.47541	0.746585	0.000464084
LPAR6	9.24364	8.50666	0.736978	1.15385e-05
SAMD3	5.4814	4.7545	0.726896	0.0353416
GVINP1	7.91037	7.18458	0.725787	0.00446975
LTA	4.96874	4.24743	0.721302	0.00692909
IL32	11.8779	11.1604	0.717512	0.0105501
GPSM3	9.2709	8.55442	0.716476	0.0451862
RAB43	9.13229	8.42304	0.709241	0.00131939
TNFSF8	5.97617	5.2756	0.700578	0.131903
BIN2	8.58482	7.88456	0.700259	0.00421657
NELL2	5.70213	5.01446	0.687673	0.137533
EVI2B	10.1301	9.44642	0.683699	0.00840508
ARHGAP25	8.73044	8.0521	0.678333	0.0164221
CD5	8.15903	7.48249	0.676538	0.0443396
SELL	8.96523	8.29591	0.669317	0.0877708
PRKCB	9.0928	8.42499	0.667813	0.285293
IL6R	8.80337	8.15188	0.651491	0.0523948
SYNE2	12.4452	11.8012	0.643957	6.35495e-05
RNF213	13.2884	12.6462	0.642192	0.00786093
WNT10B	3.8342	3.21649	0.61771	0.108644
SLAMF1	6.01921	5.42229	0.596919	0.00885783
TNFAIP3	11.2004	10.6036	0.596817	0.0556959
CEP41	8.48149	7.90072	0.580772	2.4752e-07
SPOCK2	10.1649	9.59256	0.572373	0.433714
DUSP2	8.00969	7.44325	0.566433	0.0141633
RTKN2	8.19377	7.6356	0.558162	0.00415118
GBP2	11.3153	10.7624	0.552918	0.0236977
CISH	8.81379	8.26901	0.54478	0.00569319
LPAR2	9.20898	8.67054	0.538444	0.00356296
CAMK4	4.94681	4.41389	0.532921	0.0831519
IL2RG	11.3829	10.8592	0.523608	0.116566
LAX1	6.70668	6.19919	0.507494	0.0163809
SEMA4D	10.1508	9.64432	0.506495	0.00795836
GIMAP2	7.93107	7.43225	0.498822	0.0120873
PTPRC	10.6656	10.1717	0.493906	0.00692909
TXK	4.43311	3.94754	0.485571	0.727481
TNIK	9.71269	9.23212	0.480574	0.00111441
TACC3	10.4948	10.0251	0.469726	0.00569798
LINS	8.45364	8.01753	0.436116	0.000866217
DUSP16	10.5737	10.1565	0.417228	0.0315092
FLT3LG	7.26173	6.8485	0.413229	0.201823
CD28	6.62701	6.24704	0.379967	0.16375
SLC35D2	9.81646	9.44337	0.373085	0.000685162
SHFM1	10.9044	10.5342	0.370186	0.374833
TMC6	10.6155	10.2497	0.365799	0.337976
CCR2	5.83176	5.46899	0.362769	0.0728851
MPP7	9.24233	8.88111	0.361221	0.493917
SOCS3	11.1558	10.7964	0.359449	0.138142
TOB1	11.2993	10.9481	0.351187	0.231971
TSPAN14	11.4983	11.1613	0.336989	0.00271279
LYAR	9.26902	8.933	0.336024	0.0500622
INPP4B	8.57287	8.24231	0.330553	0.246704
GIPC1	11.4797	11.1634	0.31628	0.16229
INPP4A	9.60373	9.29161	0.312125	0.409769
TSEN54	9.31857	9.01029	0.308282	0.0119127
SLFN5	9.82696	9.52086	0.306105	0.0102553
ITM2A	8.49077	8.19686	0.293907	0.488946
DNAJB1	11.704	11.4207	0.283335	0.486328
ITGA6	12.7228	12.4709	0.25195	0.608873
MAST4	9.37974	9.13124	0.248501	0.0501241
PRKCI	11.0341	10.8093	0.224795	0.149042
DOCK9	10.4852	10.2947	0.190411	0.261068
MEN1	9.99845	9.82667	0.171778	0.337976
RGS10	8.99826	8.83883	0.159436	0.0443396
MAL	4.29333	4.13451	0.158818	0.212147
WWP1	10.3582	10.21	0.148223	0.648037
IFITM1	12.1734	12.0271	0.14632	0.342846
LPIN2	11.0507	10.9096	0.141164	0.544687
KLRG1	4.754	4.63512	0.118879	0.572773
TNFRSF25	7.01109	6.8988	0.112288	0.303033
PKM	14.3684	14.2601	0.108273	0.378629
OLAH	0.819586	0.712992	0.106595	0.808672
ARID3A	7.9251	7.81882	0.106279	0.843506
LIMA1	11.9878	11.883	0.104777	0.337976
LEPROTL1	10.1376	10.0422	0.0954556	0.45481
LDHA	14.1368	14.0458	0.0910703	0.263579
RORA	8.35089	8.26416	0.0867268	0.57472
PIK3R1	10.5957	10.5185	0.0771544	0.0702093
ID2	10.658	10.5854	0.0725639	0.178197
ARL4C	10.114	10.0422	0.0718077	0.143752
ANXA1	11.0643	10.9966	0.0677121	0.687496
SKAP1	7.15081	7.08724	0.0635674	0.285293
PDE4D	9.2197	9.17871	0.0409837	0.829499
ATP1A1	14.0385	14.0001	0.0383102	0.585874
NBPF14	7.8354	7.79893	0.0364662	0.89412
NCALD	7.86	7.83005	0.0299476	0.303831
CDC14A	7.57503	7.55448	0.0205511	0.494446
MAP7D1	11.0235	11.0056	0.0178993	0.608873
BUB1B	9.07275	9.06085	0.0119012	0.0897095
IL6ST	10.0985	10.0887	0.00984666	0.756603
LRIG1	11.0863	11.0792	0.00700666	0.897072
ACVR2B	7.89999	7.89617	0.00382539	0.36642
AKTIP	8.29871	8.31676	-0.0180506	0.955396
MAPKAPK5	9.16503	9.19059	-0.0255569	0.897072
D4S234E	5.56706	5.59387	-0.0268151	0.811115
PIK3IP1	9.41359	9.45153	-0.0379421	0.664026
FYN	9.55689	9.59724	-0.0403546	0.231971
RUNX2	7.89807	7.94285	-0.0447782	0.843506
PLXDC1	8.68355	8.74705	-0.0635001	0.79348
S100A8	6.43736	6.50543	-0.0680647	0.850819
IL7R	7.40265	7.47073	-0.0680858	0.572773
C20orf112	10.5154	10.5976	-0.0822368	0.423668
S100A10	13.2464	13.3345	-0.0881279	0.268917
FAM102A	11.2539	11.3683	-0.1144	0.643776
ITPKB	9.63948	9.76481	-0.125329	0.636373
DNAJC17	7.11106	7.25164	-0.140585	0.648037
HSPA1L	5.04914	5.19711	-0.147976	0.371895
GALT	8.11064	8.26724	-0.156608	0.0740966
PIM1	9.71546	9.87755	-0.162084	0.0500622
PCSK5	8.0924	8.26351	-0.171114	0.832387
AAK1	10.2915	10.4866	-0.195147	0.0472082
TIAM1	6.97263	7.16806	-0.195431	0.518005
TCF7	9.17821	9.38048	-0.20227	0.355949
PAG1	9.48678	9.6967	-0.209924	0.572773
COA5	8.10635	8.31931	-0.212958	0.0979585
RBMS1	9.65194	9.89123	-0.239289	0.414725
OPTN	10.7013	10.9424	-0.241097	0.572773
APBA2	6.50048	6.75962	-0.259138	0.433714
SLCO3A1	9.06294	9.34772	-0.28478	0.36642
FAM134B	8.71769	9.00558	-0.287893	0.300582
MAN1C1	8.02009	8.31654	-0.296443	0.218694
TRERF1	8.73437	9.05916	-0.324785	0.610817
FHIT	5.37634	5.70749	-0.331146	0.212147
PCYT2	9.35719	9.69945	-0.342263	0.103273
ACTN1	12.534	12.898	-0.363985	0.00440745
PXN	11.2436	11.6181	-0.374492	0.0740966
CDR2	9.00882	9.38512	-0.376298	0.000471327
PTGER2	7.28078	7.69605	-0.415267	0.519678
SORL1	10.3736	10.8026	-0.429009	0.0381004
MORC2-AS1	5.62822	6.07386	-0.445639	0.00692909
LDHB	10.9569	11.4096	-0.452738	0.519678
LTBP4	11.4115	11.8695	-0.458059	0.0252407
PRKCA	10.2401	10.7161	-0.475974	0.0548718
HOXB2	7.03762	7.545	-0.507377	0.00505197
NPDC1	9.91368	10.4522	-0.538562	0.0653652
MYBL1	5.97291	6.5271	-0.554197	0.00936469
GABARAPL1	8.87373	9.4327	-0.55897	0.00415118
UPP1	7.67078	8.24257	-0.571786	0.0260171
NR4A2	8.15683	8.7332	-0.576378	0.00795836
LEF1	7.84368	8.4304	-0.586728	0.0461422
SLC39A8	8.38552	8.97903	-0.593505	0.0056251
BAG3	10.029	10.6245	-0.595494	9.12736e-06
SNPH	6.42863	7.16973	-0.741102	3.17541e-05
CCND2	10.5154	11.3046	-0.789171	0.00408994
FBLN5	9.08904	9.87904	-0.789999	0.10508
NAP1L5	5.47503	6.28885	-0.813818	0.000464084
AQP3	7.48982	8.4993	-1.00948	0.000822291
NGFRAP1	7.78803	9.08663	-1.29861	0.00484815
SATB1	7.86265	9.18564	-1.32299	0.000862114
SPEG	6.35839	7.75509	-1.39669	0.00678768
RNF144A	7.46429	8.91657	-1.45228	1.36103e-05
PLAC8	7.45024	9.54614	-2.0959	0.00590988
VIPR1	5.55686	7.76945	-2.21259	0.00207899
MATN2	7.29921	9.64012	-2.34091	0.000207096
NPTXR	5.52701	7.9075	-2.38049	0.000105773
PDE9A	4.36561	6.9515	-2.58589	8.97485e-05
SYT1	3.14109	6.11894	-2.97785	2.68742e-06
DPP4	6.09779	9.12606	-3.02827	5.01422e-06

## Sheet: BCell_STAD
Gene	Median (EBV-positive)	Median (Virus-negative)	Difference	FDR
ADAM28	10.1921	8.27795	1.91412	0.000181306
NUGGC	5.80838	4.06248	1.7459	0.00200964
NKG7	9.17324	7.48267	1.69057	2.14913e-05
CD38	8.19369	6.5407	1.65299	0.000545534
HLA-DRB5	11.2272	9.65498	1.57223	0.0111314
IGJ	13.1021	11.5436	1.55852	0.0740615
HLA-DOA	10.2553	8.69873	1.55653	0.000205888
HLA-DPB1	12.9675	11.4289	1.53862	0.000205888
HLA-DQB1	12.3181	10.8106	1.50746	0.00079074
HLA-DRB1	13.0367	11.5358	1.50099	0.000274012
CIITA	10.5103	9.03213	1.47814	9.01641e-05
KYNU	8.60625	7.14797	1.45828	9.09043e-06
HLA-DQB2	7.57609	6.15215	1.42395	0.00234689
ADAM6	15.9484	14.5276	1.42088	0.173351
HLA-DMB	11.5363	10.1453	1.39091	0.000143932
TNFRSF17	5.7355	4.35717	1.37833	0.0815639
TBC1D10C	7.81734	6.45529	1.36204	0.000881184
MEI1	6.87099	5.54855	1.32244	0.0990151
HLA-DPA1	13.6779	12.3728	1.30507	0.000107724
HLA-DOB	6.61469	5.32802	1.28667	0.000274012
HLA-DRB6	8.0271	6.75527	1.27183	0.0890414
TCL1A	4.24241	3.00488	1.23753	0.8448
HLA-DMA	11.7645	10.5783	1.18622	1.81988e-05
CORO1A	10.85	9.70397	1.14604	0.0152555
HLA-DQA1	11.8793	10.7553	1.12395	0.000719726
CD74	16.6546	15.5369	1.11767	1.58287e-05
RHOH	7.79759	6.69725	1.10034	0.0253097
BIRC3	10.8667	9.79011	1.07661	5.20121e-05
HLA-DRA	14.838	13.7732	1.0648	2.14995e-05
CD79A	9.37536	8.33962	1.03574	0.461234
BTLA	4.92945	3.9241	1.00536	0.0152555
TNFRSF13B	4.67448	3.67175	1.00274	0.932571
CD72	7.09488	6.10587	0.989007	0.0378582
NCF1	8.22635	7.29381	0.932533	0.0159374
SPI1	10.2334	9.31047	0.922901	0.0248611
CTSH	12.4772	11.5597	0.917483	0.0233033
SP140	7.51942	6.6332	0.886225	0.123617
NAPSB	7.04413	6.17422	0.869909	0.274822
IRF4	7.74901	6.88331	0.865697	0.0349825
HIST1H2BK	10.618	9.75375	0.864284	0.038727
RNASE6	9.08962	8.22796	0.861657	0.0326093
FCRL5	7.32333	6.46428	0.859042	0.117003
CD86	8.67369	7.83611	0.837582	0.0162598
AIM2	6.08981	5.26972	0.820088	0.0386777
CD1D	6.17256	5.35769	0.814874	0.0908079
IFIT3	10.4475	9.63701	0.810506	0.0117348
LY86	7.66322	6.8657	0.797524	0.147172
LYN	11.4663	10.6873	0.77893	0.00079074
CD24	14.7591	14.0046	0.754489	0.00654264
PNOC	4.29043	3.62561	0.664822	0.499408
APOBEC3B	7.75608	7.09154	0.66454	0.451461
NCF4	8.12162	7.4763	0.645319	0.0910399
TLR7	7.10439	6.48919	0.615192	0.0896272
LGALS9	12.1569	11.5589	0.59792	0.000111726
SHMT2	11.4699	10.8773	0.592672	0.00542062
PMAIP1	8.04988	7.45909	0.590796	0.0152555
ARHGEF3	10.0087	9.4245	0.584176	0.00127308
SEL1L3	12.3786	11.8002	0.578449	0.00200964
TRIM26	10.9382	10.361	0.577293	1.58287e-05
RIPK2	9.6818	9.10694	0.57486	0.00079074
GSAP	8.82816	8.25522	0.572938	0.00654264
GM2A	11.4705	10.9048	0.565709	0.0119694
PARP14	11.9749	11.4109	0.564031	0.00651657
MOB3B	10.2478	9.68511	0.56273	0.0046769
PLCG2	9.17804	8.61837	0.559665	0.494939
METTL7A	10.7381	10.1809	0.557243	0.0719467
TLR10	5.25134	4.71335	0.537982	0.679409
CYBB	10.7081	10.1754	0.532703	0.0152555
KIAA0125	5.1512	4.63759	0.513604	0.226038
FGD2	8.05298	7.53945	0.51353	0.0705664
GLDC	3.26694	2.75749	0.509444	0.974589
PIK3AP1	10.5258	10.022	0.503836	0.0473774
STAP1	4.16061	3.65978	0.500829	0.877442
FCRL2	4.31481	3.816	0.498817	0.665659
GSTZ1	8.20416	7.70836	0.495804	0.000709919
LRMP	6.81925	6.32961	0.489632	0.181195
DTNB	8.07448	7.60521	0.469267	0.0405223
POU2F2	8.27006	7.8107	0.459361	0.744649
2017-03-01	6.79011	6.34052	0.449584	0.20381
BTK	7.40657	6.96224	0.444325	0.326123
SLC2A5	6.83707	6.39727	0.439796	0.708869
FZD5	11.29	10.8699	0.420167	0.0100972
HVCN1	7.77799	7.35798	0.420019	0.312821
TNFRSF18	5.70232	5.28567	0.416648	0.0908079
WIPF1	11.042	10.6572	0.384798	0.217079
TRIM56	10.2508	9.86869	0.382102	0.0415623
SYK	10.6634	10.2828	0.380642	0.224994
BCL7A	9.24158	8.87001	0.371562	0.00234689
CD180	7.48689	7.11673	0.370162	0.58314
HLA-DQA2	8.11317	7.75843	0.354742	0.274822
MGME1	9.24705	8.89264	0.354408	0.00625642
POU2AF1	8.44296	8.09161	0.351355	0.390787
PLEKHO1	9.91967	9.57778	0.341893	0.802008
RFX5	10.5437	10.2094	0.334301	0.00313831
CYSLTR1	5.9313	5.5991	0.332204	0.539895
TNS3	12.0107	11.685	0.325745	0.0921676
RCSD1	8.45045	8.12867	0.321778	0.0666079
COPS3	10.0752	9.75494	0.320299	0.105345
CYTH1	10.1869	9.87295	0.313941	0.0152555
PSEN2	8.65995	8.3615	0.298451	0.679409
SYNGR2	12.6414	12.3481	0.293291	0.177712
IRF8	10.3058	10.0149	0.290847	0.25351
SLC7A7	9.70864	9.41859	0.290051	0.381912
E2F5	7.98221	7.69794	0.284276	0.0465664
CD83	8.246	7.97098	0.275022	0.0665647
MYBL2	11.0101	10.7354	0.274699	0.656475
BMF	9.37356	9.10059	0.272968	0.461234
HHEX	8.02236	7.75479	0.26757	0.48603
RRAS2	8.71764	8.45008	0.267558	0.22341
CD19	4.83938	4.58711	0.252267	0.932571
NFKBIE	9.08953	8.85409	0.235437	0.270152
SNX10	9.14005	8.90578	0.234275	0.0891051
CEBPB	11.5486	11.3155	0.233135	0.262569
FCRL1	3.4776	3.25724	0.220363	0.496775
OSBPL10	9.78946	9.57247	0.216982	0.330363
TTC7A	10.3896	10.1778	0.211841	0.928452
CHERP	11.0695	10.86	0.209464	0.0248611
SYPL1	11.6649	11.4599	0.204965	0.0460407
WDR34	10.5146	10.3134	0.201215	0.381912
PIK3C2B	10.8641	10.6639	0.200169	0.338725
GRAMD1C	6.95821	6.76988	0.188327	0.889275
TBC1D1	10.702	10.5139	0.188104	0.744649
HECW2	7.86228	7.67909	0.18319	0.679409
CYB561A3	10.1498	9.96835	0.181467	0.173175
GUCD1	11.5003	11.3259	0.1744	0.0760914
PRCP	10.7364	10.5677	0.16864	0.349366
IFNGR2	10.9087	10.764	0.144684	0.439979
FLII	11.7656	11.6219	0.143682	0.948402
DAPP1	7.41359	7.27032	0.143275	0.810361
QRSL1	9.11042	8.97668	0.133734	0.950563
ARHGAP10	8.39918	8.26706	0.13212	0.656475
DENND4B	10.1104	9.98089	0.129518	0.7281
KDM4B	9.86321	9.73569	0.127525	0.339646
ZNF207	11.96	11.8385	0.121413	0.0550874
NUP88	9.80053	9.68007	0.120454	0.248331
RALGAPB	11.0734	10.9656	0.107834	0.810361
SUN2	11.2796	11.1774	0.102274	0.783044
ADRBK2	8.58218	8.47995	0.102228	0.565955
ODC1	11.5064	11.4069	0.0995398	0.684364
WDR83OS	10.4123	10.315	0.097305	0.381912
MEF2C	9.29781	9.2103	0.0875015	0.496166
AMFR	10.8964	10.8099	0.0864498	0.390217
GNG7	6.53379	6.45021	0.0835822	0.785553
MARCKS	11.9007	11.8181	0.0825728	0.254543
MICAL3	10.4446	10.3637	0.0809175	0.805018
RALGPS2	9.47901	9.40907	0.0699419	0.795058
INPPL1	11.1508	11.0859	0.0648254	0.744649
PLEKHF2	9.37493	9.31083	0.064099	0.894885
GNA12	10.8373	10.7771	0.0602478	0.468928
STAG3	4.54039	4.48045	0.059947	0.249386
IL4R	10.7568	10.6981	0.0587198	0.833647
BLNK	8.67999	8.63049	0.0495039	0.339646
VPS53	10.2384	10.1941	0.0442542	0.574566
UVRAG	9.3902	9.34726	0.0429463	0.647799
ATP5B	13.6711	13.6326	0.0385466	0.805018
MRPL49	10.3654	10.3334	0.0319536	0.936679
MS4A1	6.65007	6.62149	0.0285787	0.93407
CTSZ	12.0353	12.0072	0.0280461	0.932571
ANXA4	12.5602	12.5367	0.0234875	0.230207
TSPAN31	9.42735	9.41583	0.0115209	0.932571
SH3BP5	8.96656	8.96083	0.00573782	0.896647
COL14A1	9.8741	9.86906	0.00504211	0.158476
HERPUD1	11.32	11.3199	8.15429e-05	0.810361
IGLL1	0	0	0	0.196419
IGLL3P	0	0	0	0.226038
CD79B	5.86669	5.86933	-0.00264309	0.960996
DRAM2	9.72952	9.73233	-0.00281266	0.802008
SSU72	11.108	11.1121	-0.0040769	0.497313
IFI27	11.9321	11.937	-0.00486192	0.58314
RHOBTB2	9.42834	9.43449	-0.00614929	0.708869
SAMD9	10.1376	10.1473	-0.00976648	0.974589
PPAPDC1B	9.56079	9.57707	-0.0162807	0.701273
STRBP	9.48359	9.50276	-0.0191706	0.667512
SRGAP2	9.62702	9.64899	-0.0219768	0.952637
KLF1	1.33897	1.36261	-0.0236438	0.58314
UROS	8.83537	8.86016	-0.0247943	0.665344
HSPA5	13.7782	13.8043	-0.0261195	0.961117
WDR11	9.99556	10.0248	-0.0292162	0.56661
FCGR2B	6.84597	6.88539	-0.0394245	0.647799
UBE2J1	11.2064	11.2472	-0.0407902	0.958707
HSPA6	6.72733	6.77239	-0.0450629	0.906092
SMC6	9.50934	9.55885	-0.0495146	0.708869
DNAJC10	11.3632	11.4134	-0.0502539	0.128527
ADAM19	9.68395	9.74757	-0.0636238	0.684464
STAT6	12.1263	12.1915	-0.0651433	0.628915
BRD4	11.3686	11.4342	-0.0655198	0.92796
FUBP1	10.5573	10.6257	-0.0683127	0.679409
SMAD3	10.658	10.7268	-0.0688135	0.802008
BSG	13.549	13.6197	-0.0706663	0.321295
WEE1	9.7621	9.83465	-0.0725493	0.656475
GYLTL1B	8.29506	8.36953	-0.0744764	0.173175
MYO1E	11.0817	11.1572	-0.0754928	0.414255
ABCA1	10.0513	10.129	-0.0776578	0.898581
JUP	13.7906	13.8705	-0.0799071	0.731925
CORO1C	11.3096	11.3922	-0.0825776	0.331865
CXCR5	4.97216	5.06117	-0.0890028	0.812424
CHD7	9.95591	10.0465	-0.0905435	0.321422
ST14	12.5556	12.6499	-0.0943613	0.381912
DMXL1	9.64854	9.74386	-0.0953155	0.780692
UBR5	11.089	11.1864	-0.097396	0.354062
VPREB3	3.9572	4.06004	-0.102839	0.802008
MAP3K8	8.03138	8.13651	-0.10513	0.58314
HUWE1	12.9059	13.0144	-0.108477	0.812954
ZNF154	5.78993	5.90276	-0.112834	0.0921676
ITGB1	13.5661	13.6801	-0.114046	0.802008
FIG4	8.36101	8.48015	-0.119139	0.593513
CLIC4	11.6885	11.808	-0.119455	0.439979
PEA15	11.9094	12.0329	-0.123469	0.656957
BACE2	11.5974	11.724	-0.12665	0.805018
SAV1	9.40181	9.53309	-0.131281	0.148729
SNX29	8.82854	8.96115	-0.13261	0.58314
TMED8	8.35958	8.49312	-0.133544	0.072921
TSPAN33	8.30791	8.44365	-0.135735	0.981293
FBXO10	7.42363	7.56259	-0.13896	0.381912
PHF16	8.27736	8.41848	-0.141123	0.936679
USP6NL	9.46016	9.60881	-0.148649	0.679409
ZNF532	10.01	10.1649	-0.15489	0.656475
ITPR1	8.73603	8.9	-0.163967	0.659615
PCCA	7.96237	8.1267	-0.164337	0.180794
ADK	8.87602	9.04067	-0.164645	0.196419
TSPAN3	12.9206	13.0868	-0.16616	0.582025
TRIO	10.7043	10.8883	-0.184008	0.0516887
CNR2	2.48666	2.67403	-0.187368	0.288736
CYB561D2	8.16144	8.35619	-0.194748	0.211352
CCDC25	9.54924	9.75066	-0.201425	0.810361
SWAP70	9.90129	10.1123	-0.210998	0.178164
ATP6V0A1	10.3383	10.5504	-0.212005	0.12105
SNX2	10.041	10.2574	-0.216397	0.178164
SIDT2	10.0237	10.2567	-0.233039	0.338725
TCTN1	7.87485	8.108	-0.233149	0.0896272
LHFPL2	10.1142	10.348	-0.233786	0.628915
PMEPA1	11.2627	11.4993	-0.236671	0.439979
FCRLA	4.77562	5.03106	-0.255435	0.771095
TSPAN9	9.07718	9.34722	-0.270034	0.0692932
PRKCE	7.7497	8.02267	-0.27297	0.0379161
BTNL9	6.76876	7.04315	-0.274391	0.255298
RNF141	9.69734	9.97805	-0.280706	0.0921864
MIR600HG	5.87094	6.16213	-0.291186	0.219574
ALOX5	8.65467	8.94854	-0.293872	0.292853
CD200	7.43151	7.72823	-0.296718	0.381912
TCF4	9.85949	10.1596	-0.3001	0.234035
DENND5B	8.73309	9.03513	-0.302037	0.12105
CR1	6.29487	6.60034	-0.305476	0.943413
ATG4A	7.92197	8.23208	-0.310112	0.12105
CCDC50	10.3785	10.6893	-0.310799	0.144257
CCNG2	9.43212	9.7468	-0.314682	0.331865
CCR9	1.92862	2.24352	-0.3149	0.654674
POLD4	9.85201	10.1729	-0.32087	0.0383346
CD22	6.11266	6.44043	-0.327772	0.372609
FCER2	2.81153	3.14008	-0.328542	0.451461
PALM2-AKAP2	9.72817	10.0647	-0.336548	0.0909667
EPB41L2	10.618	10.957	-0.33897	0.0576803
EVI5L	8.31328	8.66007	-0.346784	0.225289
VPS28	10.1605	10.5215	-0.361018	0.0305328
RGS13	2.81192	3.17554	-0.363617	0.866401
SPIB	5.23209	5.60147	-0.369382	0.659615
FAM129C	2.50878	2.87957	-0.370785	0.321295
KIAA0226L	5.87115	6.24421	-0.37306	0.0692932
ZCCHC7	8.41938	8.79772	-0.37834	0.000719726
EBF1	7.30281	7.68166	-0.378847	0.292215
EGR1	11.2909	11.6782	-0.38728	0.0692932
LOC91316	7.56758	7.95495	-0.387371	0.730551
SKAP2	9.92957	10.3329	-0.40328	0.0152555
HRK	0	0.406428	-0.406428	0.569333
BCL11A	7.61086	8.02128	-0.410416	0.810361
CD1C	4.57437	5.00403	-0.429655	0.708869
STX7	10.1364	10.5664	-0.430002	0.0083825
SEMA4B	10.9962	11.4269	-0.430658	0.0141973
FOXP1	10.7441	11.1768	-0.432699	0.000274012
SCN3A	3.86175	4.31155	-0.4498	0.109444
DDR1	12.0112	12.5078	-0.496605	0.254543
TFEB	8.25589	8.75412	-0.498231	0.0156862
AFF3	5.11494	5.61604	-0.501103	0.0404126
DTX1	6.63958	7.15221	-0.512638	0.34425
C11orf24	9.79157	10.3377	-0.546102	2.14995e-05
SLC15A2	4.95693	5.51689	-0.55995	0.173175
KLHL14	2.16524	2.75215	-0.586912	0.144257
BANK1	6.48963	7.0779	-0.588266	0.0841822
ACTA2	12.2513	12.8847	-0.633394	0.0152555
TUBB6	9.31123	9.99417	-0.682942	0.00050472
MMP11	9.82831	10.512	-0.683692	0.248331
RAP1GAP2	9.14601	9.83436	-0.688354	0.00234689
EPHX1	9.88691	10.5884	-0.701457	0.000302865
TEAD2	8.1755	8.88676	-0.711263	0.0324095
RAB30	6.0108	6.7254	-0.714606	0.235077
PRICKLE1	6.60518	7.33007	-0.724888	0.0083825
SLC2A1	10.2719	11.0077	-0.735797	0.155198
ABCB4	3.3251	4.08401	-0.758915	0.0100972
SSPN	8.30637	9.13057	-0.824203	0.00651657
TPD52	10.9651	11.7968	-0.831665	0.00166622
MTSS1	7.93001	8.77265	-0.84265	0.000610635
PPP3CA	9.63799	10.4808	-0.842836	0.000281944
SETBP1	7.51035	8.41344	-0.90309	0.0921676
BLK	3.88892	4.82077	-0.931848	0.499408
XYLT1	8.63114	9.57016	-0.939017	0.00265969
PAX5	4.2075	5.14905	-0.941545	0.123617
LOC283663	4.33532	5.32305	-0.98773	0.00417809
GCNT1	8.80092	9.86258	-1.06165	0.0515347
COCH	5.46777	6.56902	-1.10125	0.0254535
CORO2B	4.13754	5.40891	-1.27136	0.00837818
F5	7.92313	9.28799	-1.36485	0.248331
BACH2	4.77317	6.14963	-1.37646	0.00387024
FBXO41	7.06586	8.45032	-1.38446	0.000274012
CDCA7L	7.63434	9.1728	-1.53846	0.000111726
SCRN1	9.26722	10.8116	-1.54436	2.14995e-05
CDKN2A	5.72889	7.31323	-1.58433	0.00175355
SLC25A27	3.34742	5.4137	-2.06628	0.000640495
CR2	4.63019	6.75452	-2.12433	0.0465664
SLC22A3	2.88587	8.11429	-5.22843	9.09043e-06
